# Supplementary material for: Neuronal deletion of phosphatase and tensin homolog in mice results in spatial dysregulation of adult hippocampal neurogenesis
Source: Front Mol Neurosci. 2023 Dec 7;16:1308066. doi: 10.3389/fnmol.2023.1308066 (PMC10733516; doi:10.3389/fnmol.2023.1308066)
Supplement: Supplementary table 1 — Statistical results for cell quantification (Ki67+, CC3+, and DCX+ cells) and SGZ/GCL volume measurements in the dentate gyrus at 4 weeks of age. Sexes were analyzed separately (via 2-way ANOVA) and combined (via two-tailed unpaired t-test). [file Table_1.XLSX]

## Sheet: Suppl Table 1 - 4 Weeks
2-Way ANOVA Statistics for 4 Weeks
4 weeks Ki67
		Whole Brain				Anterior				Posterior
		Male		Female		Male		Female		Male		Female
Region	Statistic	WT (N=6)	KO (N=6)	WT (N=6)	KO (N=6)	WT (N=6)	KO (N=6)	WT (N=6)	KO (N=6)	WT (N=6)	KO (N=6)	WT (N=6)	KO (N=6)
SGZ	Mean +/- SEM	1173.3 ± 164.5	1925.3 ± 352.1	1260 ± 178.2	1633.3 ± 86.2	360.0 ± 80.5	840.0 ± 162.6	436.0 ± 82.3	562.7 ± 92.9	606.4 ± 86.0	1332.0 ± 268.6	833.3 ± 121.2	1102.7 ± 101.3
	Genotype	F(1,20) = 6.658; p = 0.0179				F(1,20) = 7.617; p = 0.0121				F(1,19) = 8.695; p = 0.0082
	Sex	F(1,20) = 0.2217; p = 0.6429				F(1,20) = 0.8389; p = 0.3706				F(1,19) = <0.001; p = 0.9944
	Interaction	F(1,20) = 0.7539; p = 0.3956				F(1,20) = 2.584; p = 0.1236				F(1,19) = 1.829; p = 0.1922
	WT - KO p-value (Sidak)	0.0478		0.4426		0.0116		0.6691		0.0156		0.4549
oGCL	Mean +/- SEM	197.3 ± 13.6	246.7 ± 32.5	209.3 ± 41.6	212.0 ± 58.5	144.0 ± 17.3	137.3 ± 25.4	160 ± 34.7	125.3 ± 33.2	53.3 ± 6.7	99.0 ± 9.8	49.3 ± 9.3	50.0 ± 10.6
	Genotype	F(1,20) = 0.4224; p = 0.5231				F(1,20) = 0.5254; p = 0.4769				F(1,20) = 6.299; p = 0.0208
	Sex	F(1,20) = 0.08026; p = 0.7799				F(1,20) = <0.01; p = 0.9448				F(1,20) = 8.242; p = 0.0094
	Interaction	F(1,20) = 0.3402; p = 0.5662				F(1,20) = 0.2411; 0.6287				F(1,20) = 5.942; p = 0.0242
	WT - KO p-value (Sidak)	0.6322		0.9986		0.9832		0.6401		0.0045		0.9984
Hilus	Mean +/- SEM	240.0 ± 65.4	353.3 ± 40.9	201.3 ± 18.8	389.3 ± 160.6	43.2 ± 10.0	99.2 ± 12.8	60.8 ± 10.2	75.2 ± 3.7	154.7 ± 49.0	266.7 ± 39.6	133.3 ± 19.5	220 ± 98.2
	Genotype	F(1,20) = 2.830; p = 0.1081				F(1,16) = 10.85; p = 0.0046				F(1,20) = 2.822; p = 0.1085
	Sex	F(1,20) = <0.0001; p = 0.9883				F(1,16) = 0.0896; p = 0.7685				F(1,20) = 0.3306; p = 0.5717
	Interaction	F(1,20) = 0.1737; p = 0.6812				F(1,16) = 3.787; p = 0.0694				F(1,20) = 0.0458; p = 0.8325
	WT - KO p-value (Sidak)	0.6175		0.2832		0.0038		0.5839		0.3527		0.5272
Mol	Mean +/- SEM	253.3 ± 61.5	370.7 ± 106.2	206.7 ± 30.9	307.2 ± 148.7	116.0 ± 27.0	161.3 ± 40.7	93.3 ± 15.3	164.8 ± 72.1	100.8 ± 14.7	136.0 ± 29.6	113.3 ± 33.2	142.4 ± 77.7
	Genotype	F(1,19) = 1.274; p = 0.2730				F(1,19) = 1.810; p = 0.1944				F(1,17) = 0.4487; p = 0.5119
	Sex	F(1,19) = 0.3256; p = 0.5749				F(1,19) = 0.0489; p = 0.8273				F(1,17) = 0.0389; p = 0.8459
	Interaction	F(1,19) = <0.01; p = 0.9315				F(1,19) = 0.0906; p = 0.7667				F(1,17) = 0.0041; p = 0.9498
	WT - KO p-value (Sidak)	0.6271		0.7301		0.7068		0.4664		0.8541		0.889
4 weeks CC3
		Whole Brain				Anterior				Posterior
		Male		Female		Male		Female		Male		Female
Region	Statistic	WT (N=6)	KO (N=6)	WT (N=6)	KO (N=6)	WT (N=6)	KO (N=6)	WT (N=6)	KO (N=6)	WT (N=6)	KO (N=6)	WT (N=6)	KO (N=6)
SGZ	Mean +/- SEM	590.0 ± 65.0	654.7 ± 120.9	620.0 ± 136.2	668.0 ± 108.5	258.7 ± 15.7	289.3 ± 48.4	326.7 ± 81.6	337.3 ± 87.7	341.3 ± 50.2	365.3 ± 95.6	293.3 ± 59.5	315.2 ± 52.6
	Genotype	F(1,20) = 0.2551; p = 0.6190				F(1,20) = 0.1009; p = 0.7540				F(1,19) = 0.1117; p = 0.7418
	Sex	F(1,20) = 0.0370; p = 0.8494				F(1,20) = 0.7950; p = 0.3832				F(1,19) = 0.5115; p = 0.4832
	Interaction	F(1,20) = 0.0052; p = 0.9432				F(1,20) = 0.0236; p = 0.8794				F(1,19) = 0.0002; p = 0.9878
	WT - KO p-value (Sidak)	0.9023		0.9437		0.9336		0.9917		0.961		0.9704
oGCL	Mean +/- SEM	44.0 ± 11.3	54.7 ± 14.4	50.7 ± 10.3	61.3 ± 12.3	14.7 ± 2.5	20.0 ± 6.1	25.3 ± 6.7	28.0 ± 7.9	29.3 ± 11.1	34.7 ± 9.6	25.3 ± 6.0	32.0 ± 11.6
	Genotype	F(1,20) = 0.7702; p = 0.3906				F(1,20) = 0.4245; p = 0.5221				F(1,19) = 0.0329; p = 0.5434
	Sex	F(1,20) = 0.3008; p = 0.5894				F(1,20) = 2.311; p = 0.1441				F(1,19) = 0.1182; p = 0.7348
	Interaction	F(1,20) = <0.0001; p = 0.9999				F(1,20) = 0.0471; 0.8303				F(1,19) = 0.0047; p = 0.9459
	WT - KO p-value (Sidak)	0.7901		0.7901		0.7938		0.9433		0.9086		0.8706
Hilus	Mean +/- SEM	41.3 ± 10.0	76.0 ± 19.8	40.0 ± 7.7	70.7 ± 7.6	12.0 ± 4.0	24.0 ± 9.7	20.0 ± 7.4	26.7 ± 4.5	32.0 ± 8.8	52.0 ± 10.7	20.0 ± 4.5	43.2 ± 11.2
	Genotype	F(1,20) = 7.016; p = 0.0154				F(1,16) = 1.892; p = 0.1842				F(1,19) = 5.727; p = 0.0272
	Sex	F(1,20) = 0.0731; p = 0.7897				F(1,16) = 0.6178; p = 0.4411				F(1,19) = 1.328; p = 0.2635
	Interaction	F(1,20) = 0.0263; p = 0.8728				F(1,16) = 0.1544; p = 0.6985				F(1,19) = 0.0314; p = 0.8612
	WT - KO p-value (Sidak)	0.1177		0.1791		0.4002		0.7452		0.2341		0.1752
Mol	Mean +/- SEM	45.3 ± 14.1	30.7 ± 8.4	45.3 ± 17.1	76.0 ± 16.1	20.0 ± 8.9	13.3 ± 7.4	21.3 ± 5.3	33.3 ± 6.0	28.0 ± 5.8	17.3 ± 5.9	24.0 ± 12.0	51.2 ± 23.1
	Genotype	F(1,20) = 0.3117; p = 0.5828				F(1,20) = 0.1434; p = 0.7089				F(1,19) = 0.4333; p = 0.5183
	Sex	F(1,20) = 2.502; p = 0.1294				F(1,20) = 2.294; p = 0.1455				F(1,19) = 1.414; p = 0.2490
	Interaction	F(1,20) = 2.502; p = 0.1294				F(1,20) = 1.756; p = 0.2000				F(1,19) = 2.273; p = 0.1481
	WT - KO p-value (Sidak)	0.7271		0.2704		0.7608		0.4259		0.7935		0.2792
4 weeks DCX
		Whole Brain				Anterior				Posterior
		Male		Female		Male		Female		Male		Female
Region	Statistic	WT (N=6)	KO (N=6)	WT (N=6)	KO (N=6)	WT (N=6)	KO (N=6)	WT (N=6)	KO (N=6)	WT (N=6)	KO (N=6)	WT (N=6)	KO (N=6)
SGZ & GCL	Mean +/- SEM	17348.2 ± 2757.2	19614.3 ± 1374	16826 ± 2544.6	17878.8 ± 2508.8	7718 ± 651.2	9076.8 ± 766.4	8244 ± 376.1	7846.2 ± 630.8	9522 ± 648	9035.2 ± 727.7	8484 ± 349.9	9727.2 ± 476
	Genotype	F(1,20) = 0.4947; p = 0.4899				F(1,20) = 0.5956; p = 0.4493				F(1,20) = 0.4418; p = 0.5139
	Sex	F(1,20) = 0.2289; p = 0.6375				F(1,20) = 0.3202; p = 0.5778				F(1,20) = 0.09221; p = 0.7645
	Interaction	F(1,20) = 0.06619; p = 0.7996				F(1,20) = 1.990; p = 0.1737				F(1,20) = 2.305; p = 0.1446
	WT - KO p-value (Sidak)	0.7547		0.9403		0.2577		0.8818		0.8001		0.2576
Combined-Sex Analyses for 10 Weeks - Two-Tailed Unpaired T-Test or Mann-Whitney Test Statistics
4 Weeks Ki67
	Whole Brain		Anterior		Posterior
Region	WT (N=12)	KO (N=12)	WT (N=12)	KO (N=12)	WT (N=12)	KO (N=12)
SGZ	Mean +/- SEM	Mean +/- SEM	Mean +/- SEM	Mean +/- SEM	Mean +/- SEM	Mean +/- SEM
	1216.7 ± 116.4	1779.3 ± 178.3	398 ± 56.0	701.3 ± 98.6	730.2 ± 79.5	1217.3 ± 141.1
	Two-tailed unpaired t-test		Two-tailed unpaired t-test		Two-tailed unpaired t-test
	t(22) = 2.643; p = 0.0149		t(22) = 2.675; p = 0.0138		t(21) = 2.905; p = 0.0085
oGCL	Mean +/- SEM	Mean +/- SEM	Mean +/- SEM	Mean +/- SEM	Mean +/- SEM	Mean +/- SEM
	203.3 ± 21.0	229.3 ± 32.3	152 ± 18.7	131.3 ± 20	51.3 ± 5.5	74.5 ± 10.1
	Two-tailed unpaired t-test		Two-tailed unpaired t-test		Two-tailed unpaired t-test
	t(22) = 0.6746; p = 0.5069		t(22) = 0.7556; p = 0.4579		t(22) = 2.013; p = 0.0565
Hilus	Mean +/- SEM	Mean +/- SEM	Mean +/- SEM	Mean +/- SEM	Mean +/- SEM	Mean +/- SEM
	192.0 ± 17.0	302.6 ± 47.2	52 ± 7.2	87.2 ± 7.3	144 ± 25.3	243.3 ± 51.0
	Two-tailed unpaired t-test		Two-tailed Mann-Whitney test (p-value)		Two-tailed unpaired t-test
	t(22) = 2.178; p = 0.0415		0.081		t(22) = 1.746; p = 0.0948
Mol	Mean +/- SEM	Mean +/- SEM	Mean +/- SEM	Mean +/- SEM	Mean +/- SEM	Mean +/- SEM
	230 ± 33.6	341. 8 ± 85.6	104.7 ± 15.6	162.9 ± 38.1	126 ± 25.1	179.6 ± 53.7
	Two-tailed Mann-Whitney test (p-value)		Two-tailed Mann-Whitney test (p-value)		Two-tailed Mann-Whitney test (p-value)
	0.728		0.3864		0.9399
4 Weeks CC3
	Whole Brain		Anterior		Posterior
Region	WT (N=12)	KO (N=12)	WT (N=12)	KO (N=12)	WT (N=12)	KO (N=12)
SGZ	Mean +/- SEM	Mean +/- SEM	Mean +/- SEM	Mean +/- SEM	Mean +/- SEM	Mean +/- SEM
	605.3 ± 72.08	661.3 ± 77.47	292.7 ± 40.9	313.3 ± 48.3	317.3 ± 37.8	342.5 ± 55.3
	Two-tailed unpaired t-test		Two-tailed unpaired t-test		Two-tailed unpaired t-test
	t(22) = 0.5292; p = 0.6020		t(22) = 0.3266; p = 0.7471		t(21) = 0.3821; p = 0.7063
oGCL	Mean +/- SEM	Mean +/- SEM	Mean +/- SEM	Mean +/- SEM	Mean +/- SEM	Mean +/- SEM
	47.33 ± 7.3	58.0 ± 9.1	20.0 ± 3.8	24.0 ± 4.9	27.3 ± 6.0	33.5 ± 7.1
	Two-tailed unpaired t-test		Two-tailed unpaired t-test		Two-tailed unpaired t-test
	t(22) = 0.9136; p = 0.3708		t(22) = 0.6463; p = 0.5248		t(21) = 0.6629; p = 0.5146
Hilus	Mean +/- SEM	Mean +/- SEM	Mean +/- SEM	Mean +/- SEM	Mean +/- SEM	Mean +/- SEM
	40.67 ± 6.0	73.3 ± 10.1	16.0 ± 4.2	25.3 ± 5.1	26.0 ± 5.0	52.8 ± 6.3
	Two-tailed unpaired t-test		Two-tailed unpaired t-test		Two-tailed unpaired t-test
	t(22) = 2.771; p = 0.0111		t(22) = 1.416; p = 0.1709		t(20) = 3.357; p = 0.0031
Mol	Mean +/- SEM	Mean +/- SEM	Mean +/- SEM	Mean +/- SEM	Mean +/- SEM	Mean +/- SEM
	45.3 ± 10.58	53.3 ± 11.02	20.67 ± 4.9	23.3 ± 5.4	26.0 ± 6.4	32.7 ± 11.6
	Two-tailed unpaired t-test		Two-tailed unpaired t-test		Two-tailed unpaired t-test
	t(22) = 0.5237; p = 0.6057		t(22) = 0.3621; p = 0.7207		t(21) = 0.5184; p = 0.6096
4 Weeks DCX
	Whole Brain		Anterior		Posterior
Region	WT (N=12)	KO (N=12)	WT (N=12)	KO (N=12)	WT (N=12)	KO (N=12)
SGZ & GCL	Mean +/- SEM	Mean +/- SEM	Mean +/- SEM	Mean +/- SEM	Mean +/- SEM	Mean +/- SEM
	17087 ± 1790	18747 ± 1389	7981 ± 367.2	8462 ± 508.3	9003 ± 384.4	9381 ± 427.5
	Two-tailed unpaired t-test		Two-tailed unpaired t-test		Two-tailed unpaired t-test
	t(22) = 0.7323; p = 0.4717		t(22) = 0.7663; p = 0.4516		t(22) = 0.6587; p = 0.5169

## Sheet: Suppl Table 2 - 10 Weeks
2-way ANOVA Statistics for 10 Weeks
10 weeks Ki67
		Whole Brain				Anterior				Posterior
		Male		Female		Male		Female		Male		Female
Region	Statistic	WT (N=6)	KO (N=6)	WT (N=6)	KO (N=5)	WT (N=6)	KO (N=6)	WT (N=6)	KO (N=5)	WT (N=6)	KO (N=6)	WT (N=6)	KO (N=5)
SGZ	Mean +/- SEM	1117.3 ± 189.6	1848.0 ± 331.4	974.7 ± 176.1	1073.6 ± 318	324.8 ± 30.4	600.0 ± 127.1	448.0 ± 106.6	264.0 ± 59.4	606.4 ± 27.1	1248 ± 259.6	446.4 ± 17.8	502.4 ± 127.6
	Genotype	F(1,19) = 2.549; p = 0.1268				F(1,17) = 0.2374; p = 0.6323				F(1,17) = 4.549; p = 0.0478
	Sex	F(1,19) = 3.115; p = 0.0936				F(1,17) = 1.293; p = 0.2713				F(1,17) = 7.667; p = 0.0131
	Interaction	F(1,19) = 1.478; p = 0.2389				F(1,17) = 6.019; p = 0.0252				F(1,17) = 3.206; p = 0.0912
	WT - KO p-value (Sidak)	0.1084		0.9581		0.0905		0.3526		0.0227		0.9659
oGCL	Mean +/- SEM	128.0 ± 25.7	476.8 ± 82.6	124.8 ± 13.2	160.0 ± 23.9	73.3 ± 18.6	253.3 ± 47.9	89.6 ± 9.4	70.4 ± 12.2	57.3 ± 10.8	236.8 ± 44.5	35.2 ± 10.0	89.6 ± 21.7
	Genotype	F(1,17) = 16.41; p = 0.0008				F(1,18) = 7.537; p = 0.0133				F(1,17) = 19.86; p = 0.0003
	Sex	F(1,17) = 11.40; p = 0.0036				F(1,18) = 8.097; p = 0.0107				F(1,17) = 10.41; p = 0.0050
	Interaction	F(1,17) = 10.95; p = 0.0042				F(1,18) = 11.57; p = 0.0032				F(1,17) = 5.680 p = 0.0291
	WT - KO p-value (Sidak)	0.0001		0.8508		0.0005		0.8861		0.0002		0.31
Hilus	Mean +/- SEM	120.0 ± 16.0	1305.3 ± 505.5	140.8 ± 14.7	194.0 ± 40.9	38.7 ± 15.5	368.0 ± 110.7	52.8 ± 11.2	38.0 ± 11.1	86.7 ± 11.4	937.3 ± 413.5	84.8 ± 11.9	381.6 ± 174.4
	Genotype	F(1,17) = 4.322; p = 0.0531				F(1,17) = 5.653; p = 0.0294				F(1,18) = 5.625; p = 0.0291
	Sex	F(1,17) = 3.351; p = 0.0848				F(1,17) = 5.701; p = 0.0288				F(1,18) = 1.328; p = 0.2642
	Interaction	F(1,17) = 3.611; p = 0.0745				F(1,17) = 6.767; p = 0.0186				F(1,18) = 1.311; p = 0.2673
	WT - KO p-value (Sidak)	0.0144		0.9915		0.0028		0.9866		0.0353		0.6602
Mol	Mean +/- SEM	172.0 ± 44.7	430.4 ± 13.5	205.3 ± 24.5	268.8 ± 84.6	80.0 ± 25.3	179.2 ± 14.0	104.0 ± 21.7	137.6 ± 24.4	92.0 ± 26.4	251.2 ± 15.4	101.3 ± 14.4	131.2 ± 63.5
	Genotype	F(1,18) = 11.28; p = 0.0035				F(1,18) = 8.671; p = 0.0087				F(1,18) = 7.723; p = 0.0124
	Sex	F(1,18) = 1.791; p = 0.1975				F(1,18) = 0.1523; p = 0.7009				F(1,18) = 2.646; p = 0.1212
	Interaction	F(1,18) = 4.137; p = 0.0570				F(1,18) = 2.116; p = 0.1630				F(1,18) = 3.614; p = 0.0734
	WT - KO p-value (Sidak)	0.0025		0.5922		0.012		0.5183		0.0078		0.7907
10 weeks CC3
		Whole Brain				Anterior				Posterior
		Male		Female		Male		Female		Male		Female
Region	Statistic	WT (N=6)	KO (N=6)	WT (N=6)	KO (N=5)	WT (N=6)	KO (N=6)	WT (N=6)	KO (N=5)	WT (N=6)	KO (N=6)	WT (N=6)	KO (N=5)
SGZ	Mean +/- SEM	163.2 ± 39.0	168.0 ± 36.7	122.7 ± 17.5	137.6 ± 37.8	92.8 ± 27.3	97.6 ± 18.8	64.0 ± 10.9	52.8 ± 12.8	75.2 ± 19.0	70.4 ± 23.0	58.7 ± 10.5	81.6 ± 31.3
	Genotype	F(1,17) = 0.0907; p = 0.7669				F(1,17) = 0.1966; p = 0.6631				F(1,17) = 0.1791; p = 0.6775
	Sex	F(1,17) = 1.172; p = 0.2941				F(1,17) = 4.160; p = 0.0573				F(1,17) = 0.0155; p = 0.9024
	Interaction	F(1,17) = 0.02392; p = 0.8789				F(1,17) = 0.1966; p = 0.6631				F(1,17) = 0.4189; p = 0.5261
	WT - KO p-value (Sidak)	0.9937		0.9354		0.9793		0.8839		0.9853		0.6971
oGCL	Mean +/- SEM	26.7 ± 5.7	59.2 ± 23.9	40.0 ± 11.7	36.8 ± 8.2	16.0 ± 3.6	28.8 ± 13.8	24.0 ± 7.7	11.2 ± 4.8	10.7 ± 5.3	30.4 ± 10.9	16.0 ± 9.5	24.0 ± 9.5
	Genotype	F(1,18) = 1.180; p = 0.2918				F(1,18) = 0.000; p > 0.9999				F(1,18) = 2.455; p = 0.1345
	Sex	F(1,18) = 0.1127; p = 0.7410				F(1,18) = 0.3520; p = 0.5603				F(1,18) = 0.0036; p = 0.9526
	Interaction	F(1,18) = 1.751; p = 0.2024				F(1,18) = 2.503; p = 0.1310				F(1,18) = 0.4395 p = 0.5158
	WT - KO p-value (Sidak)	0.2002		0.9828		0.4786		0.4786		0.247		0.7798
Hilus	Mean +/- SEM	32.0 ± 7.4	75.2 ± 12.3	37.3 ± 9.2	51.2 ± 10.3	12.0 ± 3.4	35.2 ± 9.0	14.7 ± 6.0	16.0 ± 4.4	20.0 ± 7.1	40.0 ± 7.2	22.7 ± 6.0	33.6 ± 7.8
	Genotype	F(1,18) = 8.570; p = 0.0090				F(1,18) = 4.312; p = 0.0524				F(1,18) = 4.884; p = 0.0403
	Sex	F(1,18) = 0.9170; p = 0.3510				F(1,18) = 1.958; p = 0.1787				F(1,18) = 0.0712; p = 0.7927
	Interaction	F(1,18) = 2.264; p = 0.1497				F(1,18) = 3.426; p = 0.0807				F(1,18) = 0.4196; p = 0.5253
	WT - KO p-value (Sidak)	0.0114		0.5481		0.0247		0.9844		0.1134		0.4871
Mol	Mean +/- SEM	49.3 ± 15.5	46.4 ± 19.0	34.7 ± 12.3	24.0 ± 8.0	24.0 ± 4.4	30.4 ± 12.2	6.4 ± 3.0	8.0 ± 3.6	16.0 ± 6.9	16.0 ± 11.0	20.0 ± 7.1	16.0 ± 6.7
	Genotype	F(1,18) = 0.2238; p = 0.6418				F(1,16) = 0.3356; p = 0.5705				F(1,18) = 0.0629; p = 0.8048
	Sex	F(1,18) = 1.662; p = 0.2136				F(1,16) = 8.389; p = 0.0105				F(1,18) = 0.0629; p = 0.8048
	Interaction	F(1,18) = 0.0724; p = 0.7910				F(1,16) = 0.1208; p = 0.7327				F(1,18) = 0.0629; p = 0.8048
	WT - KO p-value (Sidak)	0.9872		0.8449		0.7711		0.9836		> 0.9999		0.9254
10 weeks DCX
		Whole Brain				Anterior				Posterior
		Male		Female		Male		Female		Male		Female
Region	Statistic	WT (N=6)	KO (N=6)	WT (N=6)	KO (N=5)	WT (N=6)	KO (N=6)	WT (N=6)	KO (N=5)	WT (N=6)	KO (N=6)	WT (N=6)	KO (N=5)
SGZ & GCL	Mean +/- SEM	21026 ± 3857.8	41642.2 ± 2711.1	17462 ± 1145	19953 ± 1360.6	10249 ± 235.7	20339.8 ± 432.8	7899 ± 564.7	8858 ± 601.5	10350 ± 428.9	19745.2 ± 676.8	9457 ± 558.5	9656 ± 686.2
	Genotype	F(1,19) = 19.50; p = 0.0003				F(1,19) = 137.6; p < 0.0001				F(1,19) = 65.68; p < 0.0001
	Sex	F(1,19) = 23.29; p = 0.0001				F(1,19) = 215.6; p < 0.0001				F(1,19) = 86.08; p < 0.0001
	Interaction	F(1,19) = 12.0; p = 0.0026				F(1,19) = 93.96; p < 0.0001				F(1,19) = 60.34; p < 0.0001
	WT - KO p-value (Sidak)	< 0.0001		0.7684		< 0.0001		0.3203		< 0.0001		0.9671
Combined-Sex Analyses for 10 Weeks - Two-Tailed Unpaired T-Test or Mann-Whitney Test Statistics
10 Weeks Ki67
	Whole Brain		Anterior		Posterior
Region	WT (N=12)	KO (N=12)	WT (N=12)	KO (N=12)	WT (N=12)	KO (N=12)
SGZ	Mean +/- SEM	Mean +/- SEM	Mean +/- SEM	Mean +/- SEM	Mean +/- SEM	Mean +/- SEM
	1046 ± 125.2	1496 ± 251.4	444.7 ± 76.4	555.6 ± 119.1	601.3 ± 57.1	909.1 ± 187.4
	Two-tailed unpaired t-test		Mann-Whitney test (p-value)		Mann-Whitney test (p-value)
	t(21) = 1.645; p = 0.115		0.5347		0.422
oGCL	Mean +/- SEM	Mean +/- SEM	Mean +/- SEM	Mean +/- SEM	Mean +/- SEM	Mean +/- SEM
	126.5 ± 14.2	318.4 ± 65.6	80.7 ± 10.5	170.2 ± 38.5	47.3 ± 6.7	163.2 ± 33.5
	Two-tailed unpaired t-test		Two-tailed unpaired t-test		Two-tailed unpaired t-test
	t(19) = 2.853; p = 0.0102		t(20) = 2.235; p = 0.0370		t(19) = 3.387; p = 0.0031
Hilus	Mean +/- SEM	Mean +/- SEM	Mean +/- SEM	Mean +/- SEM	Mean +/- SEM	Mean +/- SEM
	129.5 ± 10.8	653.5 ± 192.4	45.1 ± 9.5	253.1 ± 77.6	85.8 ± 7.8	469.2 ± 121.9
	Mann-Whitney test (p-value)		Mann-Whitney test (p-value)		Mann-Whitney test (p-value)
	0.0025		0.0221		0.001
Mol	Mean +/- SEM	Mean +/- SEM	Mean +/- SEM	Mean +/- SEM	Mean +/- SEM	Mean +/- SEM
	188.7 ± 24.8	349.6 ± 46.4	92.0 ± 16.3	158.4 ± 14.6	96.7 ± 14.4	191.2 ± 35.2
	Two-tailed unpaired t-test		Two-tailed unpaired t-test		Two-tailed unpaired t-test
	t(20) = 3.100; p = 0.0056		t(20) = 2.931; p = 0.0083		t(20) = 2.550; p = 0.0191
10 Weeks CC3
	Whole Brain		Anterior		Posterior
Region	WT (N=12)	KO (N=12)	WT (N=12)	KO (N=12)	WT (N=12)	KO (N=12)
SGZ	Mean +/- SEM	Mean +/- SEM	Mean +/- SEM	Mean +/- SEM	Mean +/- SEM	Mean +/- SEM
	141.1 ± 20.0	152.8 ± 80.22	77.09 ± 13.74	75.2 ± 13.1	66.18 ± 10.1	66.67 ± 17.7
	Two-tailed unpaired t-test		Two-tailed unpaired t-test		Two-tailed unpaired t-test
	t(19) = 0.3658; p = 0.7186		t(19) = 0.0992; p = 0.9220		t(18) = 0.0248; p = 0.9805
oGCL	Mean +/- SEM	Mean +/- SEM	Mean +/- SEM	Mean +/- SEM	Mean +/- SEM	Mean +/- SEM
	33.3 ± 6.5	48.0 ± 12.51	20.0 ± 4.2	20.0 ± 7.471	13.3 ± 5.2	27.2 ± 6.8
	Two-tailed unpaired t-test		Two-tailed unpaired t-test		Two-tailed unpaired t-test
	t(20) = 1.092; p = 0.2880		t(20) = 0.000; p > 0.9999		t(20) = 1.632; p = 0.1183
Hilus	Mean +/- SEM	Mean +/- SEM	Mean +/- SEM	Mean +/- SEM	Mean +/- SEM	Mean +/- SEM
	30.55 ± 4.29	63.2 ± 8.6	33.33 ± 3.3	25.6 ± 5.7	21.33 ± 4.4	36.8 ± 5.1
	Two-tailed unpaired t-test		Mann-Whitney test (p-value)		Two-tailed unpaired t-test
	t(19) = 3.511; p = 0.0023		t(20) = 1.938; p = 0.0668		t(20) = 2.300; p = 0.0323
Mol	Mean +/- SEM	Mean +/- SEM	Mean +/- SEM	Mean +/- SEM	Mean +/- SEM	Mean +/- SEM
	42.0 ± 9.7	35.2 ± 10.4	15.2 ± 3.9	14.2 ± 5.6	18.0 ± 4.7	16.0 ± 6.1
	Two-tailed unpaired t-test		Two-tailed unpaired t-test		Two-tailed unpaired t-test
	t(20) = 0.4768; p = 0.6386		t(17) = 0.1560; p = 0.8857		t(20) = 2.2634; p = 0.7949
10 Weeks DCX
	Whole Brain		Anterior		Posterior
Region	WT (N=12)	KO (N=12)	WT (N=12)	KO (N=12)	WT (N=12)	KO (N=12)
SGZ & GCL	Mean +/- SEM	Mean +/- SEM	Mean +/- SEM	Mean +/- SEM	Mean +/- SEM	Mean +/- SEM
	19244 ± 1992	31783 ± 3742	9074 ± 458.9	15121 ± 1840	9904 ± 361.8	15159 ± 1654
	Two-tailed unpaired t-test		Two-tailed unpaired t-test		Two-tailed unpaired t-test
	t(21) = 3.030; p = 0.0064		t(21) = 3.319; p = 0.0033		t(21) = 3.235; p = 0.0040

## Sheet: Suppl Table 3 - GCL Volume
2-Way ANOVA Statistics for SGZ/GCL Volume (4 and 10 Weeks)
4 weeks SGZ and GCL Volume
	Whole Brain				Anterior				Posterior
	Male		Female		Male		Female		Male		Female
Statistic	WT (N=6)	KO (N=6)	WT (N=6)	KO (N=6)	WT (N=6)	KO (N=6)	WT (N=6)	KO (N=6)	WT (N=6)	KO (N=6)	WT (N=6)	KO (N=6)
Mean +/- SEM	0.7770 ± 0.0426	0.8306 ± 0.2383	0.8691 ± 0.0144	0.7538 ± 0.0604	0.3120 ± 0.0245	0.3199 ± 0.0120	0.3250 ± 0.0344	0.2865 ± 0.0208	0.4875 ± 0.0318	0.5228 ± 0.0213	0.5250 ± 0.0230	0.4383 ± 0.0409
Genotype	F(1,20) = 0.5900; p = 0.4514				F(1,20) = 0.3954; p = 0.5366				F(1,20) = 0.7227; p = 0.4053
Sex	F(1,20) = 0.3636; p = 0.8507				F(1,20) = 0.1777; p = 0.6779				F(1,20) = 0.6040; p = 0.4462
Interaction	F(1,20) = 4.410; p = 0.0586				F(1,20) = 0.9092; p = 0.3517				F(1,20) = 4.069; 0.0573
WT - KO p-value (Sidak)	0.5873		0.109		0.9679		0.4765		0.6624		0.1092
10 weeks SGZ and GCL Volume
	Whole Brain				Anterior				Posterior
	Male		Female		Male		Female		Male		Female
Statistic	WT (N=6)	KO (N=6)	WT (N=6)	KO (N=5)	WT (N=6)	KO (N=6)	WT (N=6)	KO (N=5)	WT (N=6)	KO (N=6)	WT (N=6)	KO (N=5)
Mean +/- SEM	0.7059 ± 0.0385	0.6008 ± 0.0695	0.6518 ± 0.0812	0.6802 ± 0.0983	0.2587 ± 0.0169	0.2272 ± 0.0358	0.2405 ± 0.0349	0.2589 ± 0.0451	0.4106 ± 0.0397	0.3610 ± 0.0461	0.4053 ± 0.0565	0.4300 ± 0.0607
Genotype	F(1,19) = 0.2744; p = 0.6065				F(1,19) = 0.03822; p = 0.8471				F(1,19) = 0.06012; p = 0.8089
Sex	F(1,19) = 0.02977; p = 0.8648				F(1,19) = 0.03948; p = 0.8446				F(1,19) = 0.3927; p = 0.5383
Interaction	F(1,19) = 0.8339; p = 0.3728				F(1,19) = 0.5446; p = 0.4695				F(1,19) = 0.5321; 0.4746
WT - KO p-value (Sidak)	0.5253		0.9564		0.7569		0.917		0.7385		0.9332
Combined-Sex Analyses for SGZ/GCL Volume (4 and 10 Weeks) - Two-Tailed Unpaired T-Test Statistics
4 Weeks SGZ and GCL Volume
Whole Brain		Anterior		Posterior
WT (N=12)	KO (N=12)	WT (N=12)	KO (N=12)	WT (N=12)	KO (N=12)
Mean +/- SEM	Mean +/- SEM	Mean +/- SEM	Mean +/- SEM	Mean +/- SEM	Mean +/- SEM
0.8231 ± 0.02554	0.7922 ± 0.03382	0.3185 ± 0.02022	0.3032 ± 0.01250	0.5063 ± 0.01955	0.4805 ± 0.02541
Two-tailed unpaired t-test		Two-tailed unpaired t-test		Two-tailed unpaired t-test
t(22) = 0.7286; p = 0.4739		t(22) = 0.6423; p = 0.5273		t(22) = 0.8028; p = 0.4307
10 Weeks SGZ and GCL Volume
Whole Brain		Anterior		Posterior
WT (N=12)	KO (N=12)	WT (N=12)	KO (N=12)	WT (N=12)	KO (N=12)
Mean +/- SEM	Mean +/- SEM	Mean +/- SEM	Mean +/- SEM	Mean +/- SEM	Mean +/- SEM
0.6788 ± 0.04360	0.6369 ± 0.05685	0.2496 ± 0.01867	0.2416 ± 0.02729	0.4079 ± 0.03295	0.3923 ± 0.03697
Two-tailed unpaired t-test		Two-tailed unpaired t-test		Two-tailed unpaired t-test
t(21) = 0.5908; p = 0.5610		t(21) = 0.2471; p = 0.8072		t(21) = 0.3160; p = 0.7551

## Sheet: Suppl Table 4 - SVZ
2-way ANOVA Statistics for SVZ (4 and 10 Weeks)
4 weeks Ki67 - SVZ						10 weeks Ki67 - SVZ
	Whole Brain						Whole Brain
	Male		Female				Male		Female
Statistic	WT (N=6)	KO (N=6)	WT (N=6)	KO (N=6)		Statistic	WT (N=6)	KO (N=6)	WT (N=6)	KO (N=5)
Mean +/- SEM	7154.7 ± 1225.0	5645.3 ± 540.2	6366.7 ± 977.4	9122.7 ± 2545.1		Mean +/- SEM	5965.3 ± 1431.8	3312 ± 1215.6	5318.7 ± 306.4	1862.4 ± 766.4
Genotype	F(1,20) = 0.1685; p = 0.6858					Genotype	F(1,19) = 8.415 ; p = 0.0092
Sex	F(1,20) = 0.7840; p = 0.3864					Sex	F(1,19) = 0.9907; p= 0.3321
Interaction	F(1,20) = 1.972; p = 0.1756					Interaction	F(1,19) = 0.1453; p = 0.7073
WT - KO p-value (Sidak)	0.7402		0.3823			WT - KO p-value (Sidak)	0.1603		0.0692
4 weeks CC3 - SVZ						10 weeks CC3 - SVZ
	Whole Brain						Whole Brain
	Male		Female				Male		Female
Statistic	WT (N=6)	KO (N=6)	WT (N=6)	KO (N=6)		Statistic	WT (N=6)	KO (N=6)	WT (N=6)	KO (N=5)
Mean +/- SEM	841.3 ± 101.6	986.7 ± 61.0	837.3 ± 89.4	916.0 ± 55.7		Mean +/- SEM	632.0 ± 139.8	408.0 ± 83.9	485.3 ± 66.7	622.4 ± 90.1
Genotype	F(1,20) = 1.996; p = 0.1731					Genotype	F(1,19) = 0.1876 ; p = 0.6698
Sex	F(1,20) = 0.2218; p = 0.6428					Sex	F(1,19) = 0.1139; p= 0.7395
Interaction	F(1,20) = 0.1768; p = 0.6786					Interaction	F(1,19) = 3.236; p = 0.0879
WT - KO p-value (Sidak)	0.3753		0.7409			WT - KO p-value (Sidak)	0.2296		0.5868
Combined-Sex Analyses for SVZ (4 and 10 Weeks) - Two-Tailed Unpaired T-Test Statistics
4 Weeks Ki67 - SVZ			10 Weeks Ki67 - SVZ
Whole Brain			Whole Brain
WT (N=12)	KO (N=12)		WT (N=12)	KO (N=12)
Mean +/- SEM	Mean +/- SEM		Mean +/- SEM	Mean +/- SEM
6761 ± 756	6217 ± 1605		5642 ± 705	2653 ± 750
Two-tailed unpaired t-test			Two-tailed unpaired t-test
t(22) = 0.306; p = 0.7623			t(21) = 2.91; p = 0.0084
4 Weeks CC3 - SVZ			10 Weeks CC3 - SVZ
Whole Brain			Whole Brain
WT (N=12)	KO (N=12)		WT (N=12)	KO (N=12)
Mean +/- SEM	Mean +/- SEM		Mean +/- SEM	Mean +/- SEM
839 ± 64.5	951 ± 40.8		559 ± 77.1	505 ± 67.3
Two-tailed unpaired t-test			Two-tailed unpaired t-test
t(22) = 1.47; p = 0.1565			t(21) = 0.516; p = 0.6115
